# Supplementary material for: High Milk Somatic Cell Counts and Increased Teladorsagia Burdens Overshadow Non-Infection-Related Factors as Predictors of Fat and Protein Content of Bulk-Tank Raw Milk in Sheep and Goat Farms
Source: Foods. 2022 Feb 2;11(3):443. doi: 10.3390/foods11030443 (PMC8834117; doi:10.3390/foods11030443)
Supplement: Supplementary file 1 [file foods-11-00443-s001.zip]

Archive with 1 entries (1 files):
- foods-1543755-supplementary.pdf
